# Supplementary material for: High Prevalence of Antibodies against the Bacterium Treponema pallidum in Senegalese Guinea Baboons (Papio papio)
Source: PLoS One. 2015 Nov 20;10(11):e0143100. doi: 10.1371/journal.pone.0143100 (PMC4654574; doi:10.1371/journal.pone.0143100)
Supplement: S1 Table — (XLSX) [file pone.0143100.s001.xlsx]

## Sheet: Full Dataset 2014-07-26
Table S1. Individual-based dataset on clinical manifestations and serological test results.
							Espline TP (Fujirebio Diagnostics Inc.)		Syphili-top Optima ® ALL. DIAG)		Serodia TP-PA (quantitative 1:X, Fujirebio Diagnostics Inc.)	Serodia TPPA (qualitative, Fujirebio Diagnostics Inc.)		Mastafluor FTA-ABS IgG (Mast Diagnostica)		Mastafluor FTA-ABS IgM (Mast Diagnostica)	Mastablot IgG (Mast Diagnostica)		Mastablot IgM (Mast Diagnostica)	Cardiolipin IgG (Co>10 U, Mast Diagnostica)		Cardiolipin IgM (Co>8 U, Mast Diagnostica)		VDRLCHECK (ALL. DIAG)			RPR-100 (Biorad)			Body weight
Case	Baboon ID #	Host Species	Field Site	Gender$	Clinical stage §	Clinical signs	Espline™ TP	In/terpr.	Syphili-top Optima ®	Interpret.	highest Titer	> 1:80	In/terpret.	Result	In/terpet.	Result	Result	In/terpetat.	Result	OD	U/ml	OD	U/ml	Material	Result	In/terpret.	Material	Result	In/terpret.	kg	Comment
1	3-OSM-25.04.13	P. papio	Simenti, SN	M	CNA	0	1	TP	1	TP	1280	1	TP	1	TP	0	1	TP	0	0.432	11.27	0.3	8.818	Serum	1	TP	Serum	1	TP	20	Same animal than 6-OSM-01.12.14
2	4-MST-25.04.13	P. papio	Simenti, SN	M	CNA	0	1	TP	1	TP	1280	1	TP	1	TP	0	1	TP	0	0.242	6.714	0.132	3.576	Serum	1	TP	Serum	0	FN	23
3	5-MSA-26.04.13	P. papio	Simenti, SN	M	CNA	0	1	TP	1	TP	2560	1	TP	1	TP	0	1	TP	0	0.232	6.476	0.243	6.952	Serum	1	TP	Serum	1	TP	22
4	6-AMT-28.04.13	P. papio	Simenti, SN	F	CNA	0	0	TN	0	TN	0	0	TN	0	TN	0	0	TN	0	0.192	5.515	0.18	4.99	Serum	0	TN	Serum	0	TN	12
5	7-HOK-28.04.13	P. papio	Simenti, SN	M	CNA	0	1	TP	1	TP	10240	1	TP	1	TP	0	1	TP	0	0.216	6.093	0.274	7.956	Serum	1	TP	Serum	1	TP	20
6	8-SNE-29.04.13	P. papio	Simenti, SN	M	CNA	0	1	TP	1	TP	10240	1	TP	1	TP	1	1	TP	0	0.293	7.927	0.329	9.799	Serum	1	TP	Serum	1	TP	21.5
7	9-NDO-30.04.13	P. papio	Simenti, SN	M	CNA	0	1	TP	1	TP	1280	1	TP	1	TP	0	1	TP	0	0.255	7.024	0.352	10.592	Serum	1	TP	Serum	0	FN	20
8	10-JLA-01.05.13	P. papio	Simenti, SN	F	CNA	0	1	TP	1	TP	10240	1	TP	1	TP	0	1	TP	0	0.162	4.785	0.137	3.72	Serum	0	TN	Serum	0	TN	14
9	11-BNT-02.05.13	P. papio	Simenti, SN	F	CNA	0	1	TP	1	TP	20480	1	TP	1	TP	0	1	TP	1	0.328	8.761	0.151	4.127	Serum	1	TP	Serum	1	TP	n/t
10	15-JHN-09.05.13	P. papio	Simenti, SN	M	CNA	0	1	TP	1	TP	1280	1	TP	1	TP	0	1	TP	0	0.156	4.637	0.156	4.274	Serum	0	TN	Serum	0	TN	21
11	16-MRM-10.05.13	P. papio	Simenti, SN	F	CNA	0	1	TP	1	TP	2560	1	TP	1	TP	0	1	TP	0	0.176	5.127	0.067	1.794	Serum	0	TN	Serum	0	TN	10
12	18-FRD-12.05.13	P. papio	Simenti, SN	M	CNA	0	1	TP	1	TP	5120	1	TP	1	TP	0	1	TP	0	0.206	5.853	0.106	2.843	Serum	0	TN	Serum	0	TN	22
13	1-RBT-23.11.14	P. papio	Simenti, SN	M	CNA	0	1	TP	n/t	n/a	n/a	n/t	n/a	n/t	n/a	n/t	n/t	n/a	n/t	n/a	n/a	n/a	n/a	n/a	n/t	n/a	n/a	n/t	n/a	20
14	2-ANT-24.11.14	P. papio	Simenti, SN	M	CNA	0	1	TP	n/t	n/a	n/a	n/t	n/a	n/t	n/a	n/t	n/t	n/a	n/t	n/a	n/a	n/a	n/a	n/a	n/t	n/a	n/a	n/t	n/a	20.5
15	3-FDL-25.11.14	P. papio	Simenti, SN	M	CNA	0	1	TP	n/t	n/a	n/a	n/t	n/a	n/t	n/a	n/t	n/t	n/a	n/t	n/a	n/a	n/a	n/a	n/a	n/t	n/a	n/a	n/t	n/a	20
16	4-NDR-26.11.14	P. papio	Simenti, SN	M	CNA	0	1	TP	n/t	n/a	n/a	n/t	n/a	n/t	n/a	n/t	n/t	n/a	n/t	n/a	n/a	n/a	n/a	n/a	n/t	n/a	n/a	n/t	n/a	20.5
17	5-DRK-30.11.14	P. papio	Simenti, SN	M	CNA	0	1	TP	n/t	n/a	n/a	n/t	n/a	n/t	n/a	n/t	n/t	n/a	n/t	n/a	n/a	n/a	n/a	n/a	n/t	n/a	n/a	n/t	n/a	19.5
18	6-OSM-01.12.14	P. papio	Simenti, SN	M	CNA	0	1	TP	n/t	n/a	n/a	n/t	n/a	n/t	n/a	n/t	n/t	n/a	n/t	n/a	n/a	n/a	n/a	n/a	n/t	n/a	n/a	n/t	n/a	19	Same animal than1-OSM-25.04.13
19	9-JKY-07-12-14	P. papio	Simenti, SN	M	CNA	0	1	TP	n/t	n/a	n/a	n/t	n/a	n/t	n/a	n/t	n/t	n/a	n/t	n/a	n/a	n/a	n/a	n/a	n/t	n/a	n/a	n/t	n/a	22.5
20	10-BAA-11.12.14	P. papio	Simenti, SN	M	CNA	0	0	TN	n/t	n/a	n/a	n/t	n/a	n/t	n/a	n/t	n/t	n/a	n/t	n/a	n/a	n/a	n/a	n/a	n/t	n/a	n/a	n/t	n/a	20
21	11-FDR-12.12.14	P. papio	Simenti, SN	M	CNA	0	1	TP	n/t	n/a	n/a	n/t	n/a	n/t	n/a	n/t	n/t	n/a	n/t	n/a	n/a	n/a	n/a	n/a	n/t	n/a	n/a	n/t	n/a	21
CNA = Clincally Non-Affected
TP = True Positive, TN = True Negative, FN = False Negative
